# Supplementary material for: 1T-ZrS2 Monolayer Decorated with Sc, Ti, and V Single Atoms: A Potential Gas Scavenger for NOx and SO2
Source: Nanomaterials (Basel). 2025 Oct 29;15(21):1653. doi: 10.3390/nano15211653 (PMC12608791; doi:10.3390/nano15211653)
Supplement: Supplementary file 1 [file nanomaterials-15-01653-s001.zip]

Archive with 1 entries (1 files):
- nanomaterials-3925905-supplementary.pdf
